# Supplementary material for: Integrative Analysis of Angiogenesis-Related Long Non-Coding RNA and Identification of a Six-DEARlncRNA Signature Associated with Prognosis and Therapeutic Response in Esophageal Squamous Cell Carcinoma
Source: Cancers (Basel). 2022 Aug 30;14(17):4195. doi: 10.3390/cancers14174195 (PMC9454540; doi:10.3390/cancers14174195)
Supplement: Supplementary file 1 [file cancers-14-04195-s001.zip]

Archive with 2 entries (2 files):
- cancers-1840978-supplementary.pdf
- Table S2.xlsx
